# Supplementary material for: Who Knew? Dopamine Transporter Activity Is Critical in Innate and Adaptive Immune Responses
Source: Cells. 2023 Jan 10;12(2):269. doi: 10.3390/cells12020269 (PMC9857305; doi:10.3390/cells12020269)
Supplement: Supplementary file 1 [file cells-12-00269-s001.zip]

Archive with 1 entries (1 files):
- cells-2097892-supplementary.pdf
